# Supplementary material for: An open-source multi-semantic annotation dataset and automated recognition tool for viral carcinogenesis factors
Source: Database (Oxford). 2025 Sep 24;2025:baaf038. doi: 10.1093/database/baaf038 (PMC12462611; doi:10.1093/database/baaf038)
Supplement: baaf038_Supplemental_Files [file baaf038_supplemental_files.zip]

Archive with 6 entries (6 files):
- Certificate_of_editing-KEHPH_1_3djjcztyas.pdf
- Table S1.xlsx
- Table S2.xlsx
- Table S3.xlsx
- Table S4.xlsx
- Table S5.xlsx
