# Supplementary material for: An open-source multi-semantic annotation dataset and automated recognition tool for viral carcinogenesis factors
Source: Database (Oxford). 2025 Sep 24;2025:baaf038. doi: 10.1093/database/baaf038 (PMC12462611; doi:10.1093/database/baaf038)
Supplement: baaf038_Supplemental_Files [file baaf038_supplemental_files.zip › Table S1.xlsx]

## Sheet: Sheet1
Table S1. Search query for eight viruses
Virus	Search query
HIV	((HIV) OR human immunodeficiency virus) OR hiv
HPV	((HPV) OR hpv) OR Human Papillomavirus
EBV	((EBV) OR ebv) OR Epstein-Barr virus
MCV	(((mcv) OR MCV) OR Merkel cell polyomavirus) OR MCPyV
HCV	((HCV) OR hcv) OR hepatitis C virus
HBV	(((hbv) OR HBV) OR hepatitis B virus) OR Hepatitis B virus
KSHV	((((kshv) OR Kaposi’s sarcoma-associated herpesvirus) OR KSHV) OR HHV-8) OR human herpes virus 8
HTLV1	((((((((HTLV1) OR htlv1) OR HTLV-1) OR htlv-1) OR HTLV 1) OR htlv 1) OR Human T-cell leukemia virus type 1) OR Human T-cell leukemia virus) OR human t-cell leukemia virus
