# Supplementary material for: An open-source multi-semantic annotation dataset and automated recognition tool for viral carcinogenesis factors
Source: Database (Oxford). 2025 Sep 24;2025:baaf038. doi: 10.1093/database/baaf038 (PMC12462611; doi:10.1093/database/baaf038)
Supplement: baaf038_Supplemental_Files [file baaf038_supplemental_files.zip › Table S2.xlsx]

## Sheet: Sheet1
Table S2. Semantic Types and Descriptions of External and Internal Causes
	External semantic type	Semantic description
1	Acquired_Abnormality	This semantic type is related to physical injury. Physical damage can increase the likelihood of viruses entering the body.
2	Activity	This semantic type is mainly used to recognze entities related to daily activities. For example, washing hands can reduce the risk of certain viral infections.
3	Age_Group	This semantic type is age-related. Immune function may vary across different age groups, leading to different responses to viral infections.
4	Animal	The viruses can indirectly infect humans through animals that become hosts or carriers.
5	Bacterium	Bacteria belong to the group of microorganisms, which have a certain impact on human health. Recognized entities include terms like "Acidovorax."
6	Behavior	Human activities can serve as pathways for virus transmission. Recognized entities include terms like "Sex Behavior."
7	Body_Location_or_Region	Different viruses exhibit tropism for specific organs. Recognized entities include terms like "Surface of ovary."
8	Body_Space_or_Junction	Since junctions in the body are connection points between the external and internal environments, they are often high-risk areas for viral infection. Recognized entities include terms like "Anal canal."
9	Body_Substance	Body secretions are one of the pathways for virus transmission. Recognized entities include terms like "Semen."
10	Body_System	A viral infection directly attacks targeted organs, leading to various systemic symptoms and complications. Recognized entities include terms like "Urinary system."
11	Clinical_Drug	Drugs used to treat viral infections. Recognized entities include terms like "Imiquimod Cream."
12	Daily_or_Recreational_Activity	Daily activities and emotional changes can affect the immune system's response to viruses. Recognized entities include terms like "Tai Ji ."
13	Disease_or_Syndrome	Viral infections can cause diseases. Recognized entities include terms like "Hepatitis C."
14	Educational_Activity	Differences in educational background may affect the likelihood of viral infections. Recognized entities include terms like "Adult education."
15	Environmental_Effect_of_Humans	Poor environmental conditions may increase the likelihood of viral infections or exacerbate the severity of the disease. Recognized entities include terms like "Smoking Passive."
16	Family_Group	Family members may be a primary source of viral transmission. Recognized entities include terms like "wife."
17	Food	The nutritional content and hygiene of food can affect the immune system's function, thereby influencing the risk and progression of viral infections. Recognized entities include terms like "Milk dietary."
18	Fungus	Fungus belong to the group of microorganisms, which have a certain impact on human health. Recognized entities include terms like "Candida albicans."
19	Geographic_Area	Certain viruses are more likely to spread or become prevalent in specific regions. Recognized entities include terms like "Japan."
20	Governmental_or_Regulatory_Activity	Government efforts can help reduce the impact of viruses on human health. Recognized entities include terms like "Education Projects."
21	Hazardous_or_Poisonous_Substance	Exposure to hazardous or poisonous substances can weaken the immune system and increase susceptibility to viral infections. Recognized entities include terms like "Tobacco smoke."
22	Health_Care_Activity	Health care activities, such as vaccination, early diagnosis, and effective treatment, can reduce the risk of viral infections and improve outcomes for those affected.
23	Individual_Behavior	Individual behavior, such as personal hygiene practices and adherence to preventive measures, significantly impacts the risk of contracting and spreading viruses.
24	Injury_or_Poisoning	Injuries or poisoning can compromise the immune system and create conditions that may increase susceptibility to viral infections. Recognized entities include terms like "Abrasion."
25	Mental_or_Behavioral_Dysfunction	Mental or behavioral dysfunction can weaken the immune system and affect adherence to preventive health measures, thereby increasing vulnerability to viral infections. Recognized entities include terms like "Alcohol abuse."
26	Neoplastic_Process	Viruses can promote the development of cancer through various mechanisms. Recognized entities include terms like "Abdominal Neoplasms."
27	Organ_or_Tissue_Function	Viral infections can impair the function of organs and tissues, leading to inflammation, cell damage, and organ dysfunction.
28	Organic_Chemical	This semantic includes both organic chemical drugs and harmful organic compounds. Recognized entities include terms like "Lipopolysaccharides."
29	Organism	This semantic includes microbiological entities, such as "oral microorganisms."
30	Organism_Attribute	An individual's biological attributes influence the severity of illness in infected patients, such as "Abnormal host response."
31	Organism_Function	Organism function can influence how effectively the body can respond to and manage viral infections. Recognized entities include terms like "ACETAMINOPHEN METABOLISM."
32	Pathologic_Function	Different viral infections can cause varying pathological changes in biological functions. Recognized entities include terms like "Abnormal cardiac conduction."
33	Pharmacologic_Substance	This meaning includes medications, which can help identify the primary drugs used for treating infected patients. Recognized entities include terms like "Lamivudine."
34	Self-help_or_Relief_Organization	Self-help or relief organizations can provide support and resources to manage and mitigate the impact of viral infections through education, advocacy, and direct assistance.
35	Sign_or_Symptom	Signs and symptoms are indicators of viral infections, helping diagnose and monitor the progression of the disease. Recognized entities include terms like "Fever."
36	Social_Behavior	Social behavior can impact the transmission of viral infections.
37	Tissue	Viruses can infect and damage specific tissues, altering their function and contributing to disease progression. Recognized entities include terms like "Mucous Membrane."
38	Virus	This semantics includes the ontology of the virus. Recognized entities include terms like "Zika Virus."
	Internal semantic type	Semantic description
1	Gene_or_Genome	Viruses can integrate into host genes and alter gene function, potentially causing disease. Recognized entities include terms like "CCR5."
2	Genetic_Function	Viruses can integrate into host genes and alter gene function, potentially causing disease. Recognized entities include terms like "DNA Integration."
3	Immunologic_Factor	Immunologic factors, such as "Hepatitis C Antigens", play a crucial role in determining susceptibility to and severity of viral infections.
4	Amino_Acid_Sequence	Viruses may indirectly affect the expression and function of amino acid sequences. Recognized entities include terms like "Carboxy Terminal Amino Acid."
5	Biologic_Function	Biologic function can be disrupted by viral infections, affecting normal cellular processes and overall health. Recognized entities include terms like "Drug resistance."
