# Supplementary material for: An open-source multi-semantic annotation dataset and automated recognition tool for viral carcinogenesis factors
Source: Database (Oxford). 2025 Sep 24;2025:baaf038. doi: 10.1093/database/baaf038 (PMC12462611; doi:10.1093/database/baaf038)
Supplement: baaf038_Supplemental_Files [file baaf038_supplemental_files.zip › Table S3.xlsx]

## Sheet: Sheet1
Table S3: The number of entities included in each semantic type across eight viruses
Semantic type	mcv	hbv	hiv	htlv1	kshv	hpv	hcv	ebv	total
Acquired_Abnormality	34	184	1188	37	179	360	268	288	2538
Activity	2	26	115	4	6	23	17	6	199
Age_Group	2458	16730	133222	903	5585	11803	8946	6225	185872
Amino_Acid_Sequence	68	1053	7414	597	646	762	1024	1148	12712
Animal	29	60	547	24	45	87	52	75	919
Bacterium	325	3381	42060	524	2383	4507	2400	3133	58713
Behavior	31	1471	73058	265	1120	6255	2657	181	85038
Biologic_Function	124	1937	12944	437	985	1275	1664	1707	21073
Body_Location_or_Region	368	761	10368	301	979	4788	1180	2337	21082
Body_Space_or_Junction	252	320	4854	215	909	2179	417	1642	10788
Body_Substance	1986	19650	66274	5031	7460	4975	19752	12308	137436
Body_System	868	1800	25656	713	2168	4864	2753	3324	42146
Clinical_Drug	36	65	921	15	95	355	67	68	1622
Daily_or_Recreational_Activity	65	102	1137	36	19	91	135	43	1628
Disease_or_Syndrome	21208	201079	889019	21003	56133	76653	407349	91103	1763547
Educational_Activity	46	376	5470	12	36	741	401	28	7110
Environmental_Effect_of_Humans	44	80	750	5	6	165	59	23	1132
Family_Group	654	6714	39579	894	1457	4464	3127	1902	58791
Food	849	766	4597	527	269	747	577	1173	9505
Fungus	50	1039	16684	115	394	615	505	598	20000
Gene_or_Genome	4550	41680	165559	13271	19112	43300	44656	49883	382011
Genetic_Function	1516	33462	99445	5868	10418	20583	26417	18062	215771
Geographic_Area	1588	23660	171037	4698	4748	19818	27037	5290	257876
Governmental_or_Regulatory_Activity	34	180	4298	5	20	336	586	6	5465
Hazardous_or_Poisonous_Substance	168	596	2737	90	153	1066	648	518	5976
Health_Care_Activity	152	1282	12284	85	340	692	1026	356	16217
Immunologic_Factor	115	8821	13044	672	1249	1695	3462	4451	33509
Individual_Behavior	1019	2772	37532	136	470	4971	5509	660	53069
Injury_or_Poisoning	360	2178	11572	139	347	424	2244	641	17905
Mental_or_Behavioral_Dysfunction	976	1886	38438	310	609	867	5842	1098	50026
Neoplastic_Process	6975	62640	86792	16271	40958	148282	50841	103093	515852
Organ_or_Tissue_Function	1240	5309	23109	931	2153	6215	5061	3737	47755
Organic_Chemical	1037	4121	30493	733	2007	2540	4842	3192	48965
Organism	27	781	5469	56	278	469	858	443	8381
Organism_Attribute	795	3851	21510	574	966	3216	4372	2028	37312
Organism_Function	637	3922	49171	900	1649	3252	4351	2443	66325
Pathologic_Function	1359	13328	53183	1190	3643	12886	25297	7186	118072
Pharmacologic_Substance	1180	15152	170995	1063	4472	4327	28560	4461	230210
Self-help_or_Relief_Organization	12	46	904	8	2	65	56	13	1106
Sign_or_Symptom	700	2297	30529	891	2382	1646	4918	5521	48884
Social_Behavior	6	862	30606	305	535	1031	1160	199	34704
Tissue	596	1650	24548	623	2449	4930	2555	4943	42294
Virus	6742	132145	459795	57228	88607	181762	92484	123009	1141772
total	61281	620215	2878907	137705	268441	590082	796132	468545	5821308
