# Supplementary material for: An open-source multi-semantic annotation dataset and automated recognition tool for viral carcinogenesis factors
Source: Database (Oxford). 2025 Sep 24;2025:baaf038. doi: 10.1093/database/baaf038 (PMC12462611; doi:10.1093/database/baaf038)
Supplement: baaf038_Supplemental_Files [file baaf038_supplemental_files.zip › Table S4.xlsx]

## Sheet: Sheet1
Table S4: Results of Semantic Filter Construction
	remove	error	reserve		remove	error	reserve
External semantic type				Individual Behavior	null	1	73
Acquired_Abnormality	12	4	null	Injury or Poisoning	138	3	null
Activity	null	0	9	Mental or Behavioral Dysfunction	134	1	null
Age_Group	3	1	null	Neoplastic Process	16	0	null
Animal	16	0	null	Organ or Tissue Function	91	2	null
Bacterium	3	30	null	Organic Chemical	49	0	null
Behavior	7	1	null	Organism	null	1	12
Body_Location_or_Region	53	131	null	Organism Attribute	76	1	null
Body_Space_or_Junction	9	0	null	Organism Function	113	4	null
Body_Substance	163	1	null	Pathologic Function	167	60	null
Body_System	1	3	null	Pharmacologic Substance	131	33	null
Clinical_Drug	1	0	null	Self-help or Relief Organization	2	0	null
Daily_or_Recreational_Activity	58	16	null	Sign or Symptom	137	35	null
Disease_or_Syndrome	14	107	null	Social Behavior	191	10	null
Educational_Activity	57	1	null	Tissue	113	0	null
Environmental_Effect_of_Humans	0	2	null	Virus	151	0	null
Family_Group	29	1	null	Internal semantic type
Food	68	12	null	Gene or Genome	318	3235	null
Fungus	2	5	null	Genetic Function	30	29	null
Geographic_Area	240	107	null	Immunologic Factor	50	3	null
Govemmental_or_Regulatory_Activity	null	0	25	Amino Acid Sequence	2	1	null
Hazardous_or_Poisonous_Substance	15	4	null	Biologic Function	24	0	null
Health_Care_Activity	null	2	157	Total	2684	3847	276
