# Supplementary material for: An open-source multi-semantic annotation dataset and automated recognition tool for viral carcinogenesis factors
Source: Database (Oxford). 2025 Sep 24;2025:baaf038. doi: 10.1093/database/baaf038 (PMC12462611; doi:10.1093/database/baaf038)
Supplement: baaf038_Supplemental_Files [file baaf038_supplemental_files.zip › Table S5.xlsx]

## Sheet: Sheet1
Table S5: Evaluation of Semantic Filters
semantic type	metamap			metamap+filter
	precision	recall	f1-score	precision	recall	f1-score
Acquired_Abnormality	0.67	0.65	0.66	0.75	0.63	0.69
Activity	0	0.75	0.01	1	0.75	0.86
Age_Group	0.84	0.75	0.79	0.93	0.75	0.83
Amino_Acid_Sequence	0.31	0.39	0.34	0.68	0.39	0.49
Animal	0.05	0.95	0.09	0.87	0.91	0.89
Bacterium	0.85	0.46	0.6	0.91	0.46	0.61
Body_Substance	0.51	0.78	0.62	0.72	0.77	0.74
Body_System	0.66	0.73	0.69	0.66	0.73	0.69
Behavior	0.14	0.69	0.23	0.68	0.69	0.68
Biologic_Function	0.14	0.54	0.23	0.44	0.54	0.49
Body_Location_or_Region	0.29	0.4	0.34	0.46	0.4	0.43
Body_Space_or_Junction	0.75	0.66	0.71	0.77	0.66	0.71
Clinical_Drug	0.56	0.68	0.61	0.62	0.68	0.65
Daily_or_Recreational_Activity	0.3	0.57	0.39	0.77	0.57	0.66
Disease_or_Syndrome	0.73	0.68	0.71	0.79	0.68	0.73
Educational_Activity	0.26	0.46	0.33	0.7	0.41	0.52
Environmental_Effect_of_Humans	0.59	0.91	0.72	0.59	0.91	0.72
Family_Group	0.36	0.8	0.5	0.74	0.79	0.77
Fungus	0.85	0.43	0.57	0.85	0.43	0.57
Food	0.36	0.48	0.41	0.64	0.46	0.53
Genetic_Function	0.56	0.42	0.48	0.71	0.42	0.53
Geographic_Area	0.5	0.57	0.53	0.85	0.56	0.68
Gene_or_Genome	0.41	0.72	0.52	0.88	0.7	0.78
Governmental_or_Regulatory_Activity	0.08	0.67	0.15	0.36	0.67	0.47
Health_Care_Activity	0.02	0.33	0.04	0.4	0.33	0.36
Hazardous_or_Poisonous_Substance	0.78	0.7	0.74	0.85	0.7	0.77
Immunologic_Factor	0.68	0.59	0.63	0.72	0.59	0.65
Individual_Behavior	0.29	0.81	0.42	0.73	0.81	0.77
Injury_or_Poisoning	0.5	0.58	0.53	0.76	0.57	0.65
Mental_or_Behavioral_Dysfunction	0.59	0.73	0.66	0.8	0.73	0.76
Neoplastic_Process	0.6	0.74	0.66	0.81	0.73	0.77
Organic_Chemical	0.86	0.63	0.73	0.88	0.63	0.74
Organism_Attribute	0.25	0.62	0.36	0.76	0.62	0.68
Organism_Function	0.22	0.56	0.32	0.57	0.56	0.56
Organism	0.26	0.81	0.39	0.97	0.8	0.88
Organ_or_Tissue_Function	0.58	0.42	0.49	0.71	0.41	0.52
Pathologic_Function	0.41	0.65	0.51	0.7	0.65	0.67
Pharmacologic_Substance	0.37	0.43	0.4	0.45	0.42	0.44
Self-help_or_Relief_Organization	1	0.5	0.67	1	0.5	0.67
Social_Behavior	0.09	0.64	0.15	0.55	0.64	0.59
Sign_or_Symptom	0.4	0.61	0.48	0.73	0.61	0.67
Tissue	0.46	0.56	0.5	0.71	0.54	0.61
Virus	0.66	0.73	0.69	0.71	0.72	0.72
macro avg	0.460233	0.622791	0.47907	0.725116	0.616744	0.655814
